# Supplementary material for: Impact of Crystal Size and Morphology on Switchability Characteristics in Pillared-Layer Metal-Organic Framework DUT-8(Ni)
Source: Front Chem. 2021 May 13;9:674566. doi: 10.3389/fchem.2021.674566 (PMC8155289; doi:10.3389/fchem.2021.674566)
Supplement: Supplementary file 1 [file Data_Sheet_1.zip]

Archive with 9 entries (8 files):
- AIF/
- AIF/Sample A.aif
- AIF/Sample B.aif
- AIF/Sample C.aif
- AIF/Sample D.aif
- AIF/Sample E.aif
- AIF/Sample PAA1.aif
- AIF/Sample PAA2.aif
- AIF/Sample PAA3_.aif
